# Supplementary material for: Survey data on users perception of flexibility of spaces in selected cultural center in southwest Nigeria
Source: Data Brief. 2018 Jul 2;19:1888–93. doi: 10.1016/j.dib.2018.06.099 (PMC6141421; doi:10.1016/j.dib.2018.06.099)
Supplement: Supplementary file 3 — Supplementary material [file mmc3.zip]

Archive with 1 entries (1 files):
- FLEXIBILITY.spv
